# Supplementary material for: ONC201/TIC10 enhances durability of mTOR inhibitor everolimus in metastatic ER+ breast cancer
Source: eLife. 2023 Sep 29;12:e85898. doi: 10.7554/eLife.85898 (PMC10541180; doi:10.7554/eLife.85898)
Supplement: Figure 4—source data 1. [file elife-85898-fig4-data1.zip]

Archive with 27 entries (27 files):
- Figure 4-source data 1/CAMA actin lower part.tif
- Figure 4-source data 1/CAMA actin OXPHOS left part.tif
- Figure 4-source data 1/CAMA ATF4 lower part.tif
- Figure 4-source data 1/CAMA BiP.tif
- Figure 4-source data 1/CAMA CHOP.tif
- Figure 4-source data 1/CAMA OXPHOS left part 1.tif
- Figure 4-source data 1/CAMA OXPHOS left part 2.tif
- Figure 4-source data 1/CAMA TFAM lower part.tif
- Figure 4-source data 1/CAMA TUFM lower part.tif
- Figure 4-source data 1/MCF7 actin lower part.tif
- Figure 4-source data 1/MCF7 actin OXPHOS middle part.tif
- Figure 4-source data 1/MCF7 ATF4 lower part.tif
- Figure 4-source data 1/MCF7 BiP lower part.tif
- Figure 4-source data 1/MCF7 CHOP.tif
- Figure 4-source data 1/MCF7 OXPHOS middle part 1.tif
- Figure 4-source data 1/MCF7 OXPHOS middle part 2.tif
- Figure 4-source data 1/MCF7 TFAM.tif
- Figure 4-source data 1/MCF7 TUFM lower part.tif
- Figure 4-source data 1/T47D actin lower part.tif
- Figure 4-source data 1/T47D actin OXPHOS right part.tif
- Figure 4-source data 1/T47D ATF4 lower part.tif
- Figure 4-source data 1/T47D BiP lower part.tif
- Figure 4-source data 1/T47D CHOP upper right.tif
- Figure 4-source data 1/T47D OXPHOS right part 1.tif
- Figure 4-source data 1/T47D OXPHOS right part 2.tif
- Figure 4-source data 1/T47D TFAM lower part.tif
- Figure 4-source data 1/T47D TUFM lower part.tif
