# Supplementary material for: ONC201/TIC10 enhances durability of mTOR inhibitor everolimus in metastatic ER+ breast cancer
Source: eLife. 2023 Sep 29;12:e85898. doi: 10.7554/eLife.85898 (PMC10541180; doi:10.7554/eLife.85898)
Supplement: Figure 4—source data 2. [file elife-85898-fig4-data2.zip]

Archive with 24 entries (24 files):
- Figure 4-sourse data 2/CAMA  ATF4.tif
- Figure 4-sourse data 2/CAMA actin OXPHOS left part.tif
- Figure 4-sourse data 2/CAMA actin upper part.tif
- Figure 4-sourse data 2/CAMA BiP lower part.tif
- Figure 4-sourse data 2/CAMA CHOP upper part.tif
- Figure 4-sourse data 2/CAMA OXPHOS left part.tif
- Figure 4-sourse data 2/CAMA TFAM.tif
- Figure 4-sourse data 2/CAMA TUFM upper part.tif
- Figure 4-sourse data 2/MCF7 actin OXPHOS middle part.tif
- Figure 4-sourse data 2/MCF7 actin upper part.tif
- Figure 4-sourse data 2/MCF7 ATF4 upper part.tif
- Figure 4-sourse data 2/MCF7 BiP upper part.tif
- Figure 4-sourse data 2/MCF7 CHOP lower part.tif
- Figure 4-sourse data 2/MCF7 OXPHOS middle part.tif
- Figure 4-sourse data 2/MCF7 TFAM upper part.tif
- Figure 4-sourse data 2/MCF7 TUFM upper part.tif
- Figure 4-sourse data 2/T47D actin OXPHOS right part.tif
- Figure 4-sourse data 2/T47D actin upper part.tif
- Figure 4-sourse data 2/T47D ATF4 upper part.tif
- Figure 4-sourse data 2/T47D BiP upper part.tif
- Figure 4-sourse data 2/T47D CHOP upper part.tif
- Figure 4-sourse data 2/T47D OXPHOS right part.tif
- Figure 4-sourse data 2/T47D TFAM upper part.tif
- Figure 4-sourse data 2/T47D TUFM upper part.tif
