# Supplementary material for: ONC201/TIC10 enhances durability of mTOR inhibitor everolimus in metastatic ER+ breast cancer
Source: eLife. 2023 Sep 29;12:e85898. doi: 10.7554/eLife.85898 (PMC10541180; doi:10.7554/eLife.85898)
Supplement: Figure 4—figure supplement 1—source data 1. [file elife-85898-fig4-figsupp1-data1.zip]

Archive with 30 entries (30 files):
- Figure 4-figure supplement 1-source data 1 - Copy/CAMA actin.tif
- Figure 4-figure supplement 1-source data 1 - Copy/CAMA AKT.tif
- Figure 4-figure supplement 1-source data 1 - Copy/CAMA ERK.tif
- Figure 4-figure supplement 1-source data 1 - Copy/CAMA FOXA3A.tif
- Figure 4-figure supplement 1-source data 1 - Copy/CAMA pAKT.tif
- Figure 4-figure supplement 1-source data 1 - Copy/CAMA pERK.tif
- Figure 4-figure supplement 1-source data 1 - Copy/CAMA pFOXA3A.tif
- Figure 4-figure supplement 1-source data 1 - Copy/CAMA pS6.tif
- Figure 4-figure supplement 1-source data 1 - Copy/CAMA S6.tif
- Figure 4-figure supplement 1-source data 1 - Copy/CAMA TRAIL.tif
- Figure 4-figure supplement 1-source data 1 - Copy/MCF7 actin.tif
- Figure 4-figure supplement 1-source data 1 - Copy/MCF7 AKT upper part.tif
- Figure 4-figure supplement 1-source data 1 - Copy/MCF7 ERK upper part.tif
- Figure 4-figure supplement 1-source data 1 - Copy/MCF7 FOXA3a.tif
- Figure 4-figure supplement 1-source data 1 - Copy/MCF7 pAKT upper part.tif
- Figure 4-figure supplement 1-source data 1 - Copy/MCF7 pERK upper part.tif
- Figure 4-figure supplement 1-source data 1 - Copy/MCF7 pFOXA3a.tif
- Figure 4-figure supplement 1-source data 1 - Copy/MCF7 pS6 upper part.tif
- Figure 4-figure supplement 1-source data 1 - Copy/MCF7 S6 upper part.tif
- Figure 4-figure supplement 1-source data 1 - Copy/MCF7 TRAIL.tif
- Figure 4-figure supplement 1-source data 1 - Copy/T47D actin lower part.tif
- Figure 4-figure supplement 1-source data 1 - Copy/T47D AKT lower part.tif
- Figure 4-figure supplement 1-source data 1 - Copy/T47D ERK lower part.tif
- Figure 4-figure supplement 1-source data 1 - Copy/T47D FOXA3a lower part.tif
- Figure 4-figure supplement 1-source data 1 - Copy/T47D pAKT lower part.tif
- Figure 4-figure supplement 1-source data 1 - Copy/T47D pERK lower part.tif
- Figure 4-figure supplement 1-source data 1 - Copy/T47D pFOXA3a lower part.tif
- Figure 4-figure supplement 1-source data 1 - Copy/T47D pS6 lower part.tif
- Figure 4-figure supplement 1-source data 1 - Copy/T47D S6 lower part.tif
- Figure 4-figure supplement 1-source data 1 - Copy/T47D TRAIL.tif
